# Supplementary material for: Additively Manufactured Flexible EGaIn Sensor for Dynamic Detection and Sensing on Ultra-Curved Surfaces
Source: Sensors (Basel). 2024 Dec 25;25(1):37. doi: 10.3390/s25010037 (PMC11722807; doi:10.3390/s25010037)
Supplement: Supplementary file 1 [file sensors-25-00037-s001.zip]

Archive with 1 entries (1 files):
- sensors-3336665-supplementary.pdf
